# Supplementary material for: Identification of Specific microRNAs in Adipose Tissue Affected by Lipedema
Source: Curr Issues Mol Biol. 2024 Oct 25;46(11):11957–74. doi: 10.3390/cimb46110710 (PMC11592672; doi:10.3390/cimb46110710)
Supplement: Supplementary file 1 [file cimb-46-00710-s001.zip]

Archive with 1 entries (1 files):
- cimb-3197934-supplementary.pdf
